# Supplementary material for: Indirect Enantioseparations: Recent Advances in Chiral Metabolomics for Biomedical Research
Source: Int J Mol Sci. 2022 Jul 4;23(13):7428. doi: 10.3390/ijms23137428 (PMC9267260; doi:10.3390/ijms23137428)
Supplement: Supplementary file 1 [file ijms-23-07428-s001.zip]

Archive with 1 entries (1 files):
- ijms-1784286-supplementary.pdf
